# Supplementary material for: DNA FISH Diagnostic Assay on Cytological Samples of Thyroid Follicular Neoplasms
Source: Cancers (Basel). 2020 Sep 6;12(9):2529. doi: 10.3390/cancers12092529 (PMC7564487; doi:10.3390/cancers12092529)
Supplement: Supplementary file 1 [file cancers-12-02529-s001.zip]

Archive with 4 entries (3 files):
- cancers-889427-Supplementary Materials/
- cancers-889427-Supplementary Materials/2020 09 05_889427_VIELH_Supplementary table 1.xlsx
- cancers-889427-Supplementary Materials/2020 09 05_889427_VIELH_Supplementary table 2.xls
- cancers-889427-Supplementary Materials/Supplementary table S3.xlsx
