# Supplementary material for: DNA FISH Diagnostic Assay on Cytological Samples of Thyroid Follicular Neoplasms
Source: Cancers (Basel). 2020 Sep 6;12(9):2529. doi: 10.3390/cancers12092529 (PMC7564487; doi:10.3390/cancers12092529)
Supplement: Supplementary file 1 [file cancers-12-02529-s001.zip › cancers-889427-Supplementary Materials/2020 09 05_889427_VIELH_Supplementary table 1.xlsx]

## Sheet: UPDATED
Supplementary table 1. Characteristics of the 3 distintive chromosome regions detected by aCGH altered in cFTC and frequency comparison between cFTC and cFA
Chr	Start	End	Probes	CytoBand.Start	CytoBand.End	Genes	Symbols	sno/miRNA	CpG islands	sCNV	Status	Adenoma frequency	Carcinoma frequency	LOSS	GAIN	DUP	INS	DEL	INV	OTHER	TOTAL
chr1	5,334,067	5,540,323	7	1p36.32	1p36.31	-	-	-	-	10	Loss	0.00%	18.18%	0	0	0	0	0	0	0	0
	16,610,436	16,694,625	8	1p36.13	1p36.13	2	FBXO42, SZRD1	-	2	75				5	0	1	1	3	0	0	10
	25,609,448	25,663,551	6	1p36.11	1p36.11	1	RHD	-	-	11				25	19	5	1	13	3	9	75
	31,638,920	31,720,099	11	1p35.2	1p35.2	1	NKAIN1	-	2	527				5	0	0	0	6	0	0	11
chr22	43,553,849	45,615,371	241	22q13.2	22q13.31	21	ARHGAP8, EFCAB6, EFCAB6-AS1, KIAA0930, LINC00207, LINC00229, MIR1249, MPPED1, NUP50, PARVB, PARVG, PHF21B, PNPLA3, PNPLA5, PRR5, PRR5-ARHGAP8, SAMM50, SCUBE1, SULT4A1, TSPO, TTLL12	hsa-mir-1249	30	-	Loss	0.00%	30.30%	137	50	30	31	238	0	41	527
chrX	10,727,115	10,805,236	5	Xp22.2	Xp22.2	1	MID1	-	-	10	Gain	3.03%	27.27%	0	0	0	0	0	0	0	0
	40,487,149	40,534,785	8	Xp11.4	Xp11.4	2	CXorf38, MED14	-	1	1				2	3	0	0	5	0	0	10
	47,070,009	47,082,944	5	Xp11.23	Xp11.23	2	CDK16, UBA1	-	1	39				0	0	0	0	1	0	0	1
	47,886,132	47,969,339	12	Xp11.23	Xp11.23	2	ZNF630, NF630-AS1	-	1	8				5	12	11	1	1	1	8	39
	49,020,830	49,142,138	28	Xp11.23	Xp11.23	9	CACNA1F, CCDC22, FOXP3, MAGIX, PLP2, PPP1R3F, PRICKLE3, SYP, SYP-AS1	-	10					0	3	0	1	0	2	2	8
Abbreviations: cFTC: classic follicular thyroid carcinoma, cFA: classic follicular adenoma, Chr: chromosome, snoRNA: small nucleolar RNA, miRNA: micro RNA, sCNV: somatic copy number variation.
