# Supplementary material for: DNA FISH Diagnostic Assay on Cytological Samples of Thyroid Follicular Neoplasms
Source: Cancers (Basel). 2020 Sep 6;12(9):2529. doi: 10.3390/cancers12092529 (PMC7564487; doi:10.3390/cancers12092529)
Supplement: Supplementary file 1 [file cancers-12-02529-s001.zip › cancers-889427-Supplementary Materials/2020 09 05_889427_VIELH_Supplementary table 2.xls]

## Sheet: Feuil1
	Supplementary table 2
	FISH on archived cytological materials of the thyroid
	Classic follicular carcinomas (cFTC)
	Sex	FISH result	22q13.3	Centromer X	1p36
1	F	22q13.3 loss	loss	normal	normal
2	F	normal	normal	normal	normal
3	F	1p36 loss	normal	normal	loss
4	M	22q13.3 loss	loss	normal	normal
5	F	normal	normal	normal	normal
6	F	1p36 loss	normal	normal	loss
7	M	normal	normal	normal	normal
8	M	normal	normal	normal	normal
9	F	normal	normal	normal	normal
10	M	X gain	normal	gain	normal
11	F	normal	normal	normal	normal
12	M	normal	normal	normal	normal
13	F	normal	normal	normal	normal
14	F	X gain	-	gain	normal
	Classic follicular adenomas (cFA)
	Sex	FISH result	22q13.3	Centromer X	1p36
1	F	normal	normal	normal	normal
2	F	normal	normal	normal	normal
3	F	normal	normal	normal	normal
4	F	normal	normal	normal	normal
5	M	normal	normal	normal	normal
6	F	normal	normal	normal	normal
7	F	normal	normal	normal	normal
8	F	normal	normal	normal	normal
9	F	normal	normal	normal	normal
10	F	normal	normal	normal	normal
11	M	normal	normal	normal	normal
12	M	normal	normal	normal	normal
13	F	normal	normal	normal	normal
