# Supplementary material for: DNA FISH Diagnostic Assay on Cytological Samples of Thyroid Follicular Neoplasms
Source: Cancers (Basel). 2020 Sep 6;12(9):2529. doi: 10.3390/cancers12092529 (PMC7564487; doi:10.3390/cancers12092529)
Supplement: Supplementary file 1 [file cancers-12-02529-s001.zip › cancers-889427-Supplementary Materials/Supplementary table S3.xlsx]

## Sheet: Feuil1
FISH ACCURACY CHARACTERISTICS
A)	Training set (number of patients)					Statistic	Value	95% CI		Statistic	Value	95% CI
		Histopathology				Sensitivity	75.00%	53.29% to 90.23%		Sensitivity	75.00%	53.29% to 90.23%
	FISH	cFA	cFTC	Total		Specificity	95.00%	75.13% to 99.87%		Specificity	95.00%	75.13% to 99.87%
	normal	19	6	25		Positive Likelihood Ratio	15.00	2.19 to 102.75		Positive Likelihood Ratio	15.00	2.19 to 102.75
	abnormal	1	18	19		Negative Likelihood Ratio	0.26	0.13 to 0.53		Negative Likelihood Ratio	0.26	0.13 to 0.53
	Total	20	24	44		Disease prevalence (*)	54.55%	38.85% to 69.61%		Disease prevalence (*)	10.00%
						Positive Predictive Value (*)	94.74%	72.43% to 99.20%		Positive Predictive Value (*)	62.50%	19.57% to 91.95%
						Negative Predictive Value (*)	76.00%	61.12% to 86.45%		Negative Predictive Value (*)	97.16%	94.44% to 98.57%
						Accuracy (*)	84.09%	69.93% to 93.36%		Accuracy (*)	93.00%	81.10% to 98.49%
						(*) These values are dependent on disease prevalence.				(*) These values are dependent on disease prevalence.
B)	Validation set (number of patients)					Statistic	Value	95% CI		Statistic	Value	95% CI
		Histopathology				Sensitivity	47.06%	29.78% to 64.87%		Sensitivity	47.06%	29.78% to 64.87%
	FISH	cFA	cFTC	Total		Specificity	100.00%	86.77% to 100.00%		Specificity	100.00%	86.77% to 100.00%
	normal	26	18	44		Positive Likelihood Ratio				Positive Likelihood Ratio
	abnormal	0	16	16		Negative Likelihood Ratio	0.53	0.39 to 0.73		Negative Likelihood Ratio	0.53	0.39 to 0.73
	Total	26	34	60		Disease prevalence (*)	56.67%	43.24% to 69.41%		Disease prevalence (*)	10.00%
						Positive Predictive Value (*)	100.00%			Positive Predictive Value (*)	100.00%
						Negative Predictive Value (*)	59.09%	51.27% to 66.48%		Negative Predictive Value (*)	94.44%	92.53% to 95.89%
						Accuracy (*)	70.00%	56.79% to 81.15%		Accuracy (*)	94.71%	85.67% to 98.83%
						(*) These values are dependent on disease prevalence.				(*) These values are dependent on disease prevalence.
C)	Feasibility set (number of patients)					Statistic	Value	95% CI		Statistic	Value	95% CI
		Histopathology				Sensitivity	42.86%	17.66% to 71.14%		Sensitivity	42.86%	17.66% to 71.14%
	FISH	cFA	cFTC	Total		Specificity	100.00%	75.29% to 100.00%		Specificity	100.00%	75.29% to 100.00%
	normal	13	8	21		Positive Likelihood Ratio				Positive Likelihood Ratio
	abnormal	0	6	6		Negative Likelihood Ratio	0.57	0.36 to 0.90		Negative Likelihood Ratio	0.57	0.36 to 0.90
	Total	13	14	27		Disease prevalence (*)	51.85%	31.95% to 71.33%		Disease prevalence (*)	10.00%
						Positive Predictive Value (*)	100.00%			Positive Predictive Value (*)	100.00%
						Negative Predictive Value (*)	61.90%	50.80% to 71.89%		Negative Predictive Value (*)	94.03%	90.91% to 96.12%
						Accuracy (*)	70.37%	49.82% to 86.25%		Accuracy (*)	94.29%	78.07% to 99.56%
						(*) These values are dependent on disease prevalence.				(*) These values are dependent on disease prevalence.
D)	Training and validation sets (number of patients)					Statistic	Value	95% CI		Statistic	Value	95% CI
		Histopathology				Sensitivity	58.62%	44.93% to 71.40%		Sensitivity	58.62%	44.93% to 71.40%
	FISH	cFA	cFTC	Total		Specificity	97.83%	88.47% to 99.94%		Specificity	97.83%	88.47% to 99.94%
	normal	45	24	69		Positive Likelihood Ratio	26.97	3.83 to 189.65		Positive Likelihood Ratio	26.97	3.83 to 189.65
	abnormal	1	34	35		Negative Likelihood Ratio	0.42	0.31 to 0.58		Negative Likelihood Ratio	0.42	0.31 to 0.58
	Total	46	58	104		Disease prevalence (*)	55.77%	45.70% to 65.50%		Disease prevalence (*)	10.00%
						Positive Predictive Value (*)	97.14%	82.86% to 99.58%		Positive Predictive Value (*)	74.98%	29.87% to 95.47%
						Negative Predictive Value (*)	65.22%	57.91% to 71.87%		Negative Predictive Value (*)	95.51%	93.98% to 96.67%
						Accuracy (*)	75.96%	66.59% to 83.80%		Accuracy (*)	93.91%	87.44% to 97.65%
						(*) These values are dependent on disease prevalence.				(*) These values are dependent on disease prevalence.
E)	Training, validation and feasibility sets (number of patients)					Statistic	Value	95% CI		Statistic	Value	95% CI
		Histopathology				Sensitivity	55.56%	43.36% to 67.28%		Sensitivity	55.56%	43.36% to 67.28%
	FISH	cFA	cFTC	Total		Specificity	98.31%	90.91% to 99.96%		Specificity	98.31%	90.91% to 99.96%
	normal	58	32	90		Positive Likelihood Ratio	32.78	4.64 to 231.37		Positive Likelihood Ratio	32.78	4.64 to 231.37
	abnormal	1	40	41		Negative Likelihood Ratio	0.45	0.35 to 0.59		Negative Likelihood Ratio	0.45	0.35 to 0.59
	Total	59	72	131		Disease prevalence (*)	54.96%	46.03% to 63.66%		Disease prevalence (*)	10.00%
						Positive Predictive Value (*)	97.56%	85.00% to 99.65%		Positive Predictive Value (*)	78.46%	34.03% to 96.26%
						Negative Predictive Value (*)	64.44%	58.28% to 70.16%		Negative Predictive Value (*)	95.22%	93.88% to 96.27%
						Accuracy (*)	74.81%	66.48% to 81.98%		Accuracy (*)	94.03%	88.50% to 97.42%
						(*) These values are dependent on disease prevalence.				(*) These values are dependent on disease prevalence.
Abbreviations: FISH, fluorescent in situ hybridization; cFA, classic follicular thyroid adenoma; cFTC, classic follicular thyroid carcinoma; CI, confidence interval
FISH of 22 cases (training set) were not done due to the lack of tissue for touch preparation (see M&M), corresponding to 13 cases of cFA and 9 cases of cFTC
FISH normal = no genetic alteration detected by the Triple DNA FISH assay
FISH abnormal = any of the three genetic markers (1p36.31 loss, 22q13.3 loss, X gain) isolated or in association
Statistics according to the following software: https://www.medcalc.org/calc/diagnostic_test.php
